# Supplementary material for: In-Situ One-Step Hydrothermal Synthesis of LiTi2(PO4)3@rGO Anode for High Performance Lithium-Ion Batteries
Source: Materials (Basel). 2025 Mar 17;18(6):1329. doi: 10.3390/ma18061329 (PMC11943971; doi:10.3390/ma18061329)
Supplement: Supplementary file 1 [file materials-18-01329-s001.zip]

Archive with 1 entries (1 files):
- materials-3512854-supplementary.pdf
